# Supplementary material for: Association of a Body Mass Index Genetic Risk Score with Growth throughout Childhood and Adolescence
Source: PLoS One. 2013 Nov 11;8(11):e79547. doi: 10.1371/journal.pone.0079547 (PMC3823612; doi:10.1371/journal.pone.0079547)
Supplement: Table S1 — Longitudinal allelic score association analysis results for BMI, weight and height in ALSPAC and Raine, in addition to the meta-analysis summary (XLSX) [file pone.0079547.s001.xlsx]

## Sheet: Supplement 1 - Score results
			ALSPAC		Raine		Combined
Outcome	Sex	Effect	Beta	Std.Error	Beta	Std.Error	Beta	95% CI	P-Value	P-Value (Het)
ln(BMI)	Female	score	0.0058046	0.00063386	0.00733885	0.00144827	0.0061	(0.0049, 0.0072)	<0.0001	0.332
		sp(age_yr - 8)D1(0):score	0.0011234	0.00010489	0.00107559	0.000258223	0.0011	(0.0009, 0.0013)	<0.0001	0.864
		sp(age_yr - 8)D2(0):score	-3.7e-05	0.00010816	-0.000264834	0.000306056	-6.23e-05	(-0.0003, 0.0001)	0.5413	0.483
		sp(age_yr - 8)D3(0):score	-8.5e-05	4.722e-05	-0.000159299	0.000155377	-9.13e-05	(-0.0002, -2.73E-06)	0.0433	0.647
		sp(age_yr - 8)C(0).3:score	-4.96e-05	0.00010663	0.000174529	0.000303806	-2.5e-05	(-0.0002, 0.0002)	0.8036	0.486
		sp(age_yr - 8)C(4).3:score	0.0004572	0.00022859	1.3847e-06	0.000370426	0.0003	(-4.98E-05, 0.0007)	0.0884	0.295
		sp(age_yr - 8)C(-6).3:score	-0.0082149	0.00581743	-0.0124279	0.0183041	-0.0086	(-0.0195, 0.0023)	0.1208	0.826
	Male	score	0.0039395	0.00057347	0.00656015	0.00132424	0.0044	(0.0033, 0.0054)	<0.0001	0.069
		sp(age_yr - 8)D1(0):score	0.0010476	0.00010173	0.000886147	0.000235214	0.001	(0.0008, 0.0012)	<0.0001	0.529
		sp(age_yr - 8)D2(0):score	0.0002659	0.00010293	5.23204e-05	0.000290736	0.0002	(5.19E-05, 0.0004)	0.0126	0.489
		sp(age_yr - 8)D3(0):score	3.5e-05	4.451e-05	-1.43681e-05	0.000145153	3.08e-05	(-5.26E-05, 0.0001)	0.4698	0.745
		sp(age_yr - 8)C(0).3:score	-0.0002942	0.00010285	-0.000103758	0.000286636	-0.0003	(-0.0005, -8.27E-05)	0.0049	0.532
		sp(age_yr - 8)C(4).3:score	0.0007868	0.0002349	0.000303286	0.000350703	0.0006	(0.0003, 0.0010)	0.0011	0.252
		sp(age_yr - 8)C(-6).3:score	0.0030642	0.00535809	-0.00776166	0.0161958	0.002	(-0.0080, 0.0120)	0.6947	0.526
ln(Weight)	Female	score	0.00699479	0.000851894	0.00850339	0.00186469	0.0073	(0.0057, 0.0088)	<0.0001	0.462
		sp(age_yr - 8)D1(0):score	0.000944647	0.000107767	0.00128636	0.000321951	0.001	(0.0008, 0.0012)	<0.0001	0.314
		sp(age_yr - 8)D2(0):score	1.57133e-05	5.59687e-05	7.67736e-05	0.000164983	2.2e-05	(-8.19E-05, 0.0001)	0.6779	0.726
		sp(age_yr - 8)C(0).3:score	-0.000123474	3.8381e-05	-0.000259989	0.000153637	-0.0001	(-0.0002, -5.85E-05)	0.0004	0.389
					0.000696065	0.000359078
	Male	score	0.00508546	0.000787822	0.00817212	0.00180037	0.0056	(0.0042, 0.0070)	<0.0001	0.116
		sp(age_yr - 8)D1(0):score	0.00101914	0.000104448	0.000939736	0.00029169	0.001	(0.0008, 0.0012)	<0.0001	0.798
		sp(age_yr - 8)D2(0):score	0.000221319	4.97766e-05	-5.46035e-05	0.000144443	0.0002	(9.98E-05, 0.0003)	<0.0001	0.071
		sp(age_yr - 8)C(0).3:score	-0.000217158	3.5189e-05	-8.75222e-05	0.000134701	-0.0002	(-0.0003, -0.0001)	<0.0001	0.352
					0.000242254	0.000322998
Height	Female	score	0.08826	0.028115	0.12412	0.059252	0.0949	(0.0451, 0.1450)	0.0002	0.585
		sp(age_yr - 8)D1(0):score	0.01163	0.003629	0.02348	0.008149	0.0136	(0.0071, 0.0201)	<0.0001	0.184
		sp(age_yr - 8)D2(0):score	0.00202	0.00362	-0.00621	0.009872	0.001	(-0.0056, 0.0077)	0.7586	0.434
		sp(age_yr - 8)D3(0):score	0.00115	0.001522	-0.00431	0.004974	0.0007	(-0.0022, 0.0035)	0.6391	0.294
		sp(age_yr - 8)C(0).3:score	-0.00673	0.003508	0.00011	0.009769	-0.006	(-0.0124, 0.0005)	0.0716	0.51
		sp(age_yr - 8)C(4).3:score	0.02367	0.0076	0.02027	0.012015	0.0227	(0.0101, 0.0353)	0.0004	0.811
		sp(age_yr - 8)C(-6).3:score	0.10881	0.183294	-0.39312	0.58088	0.0634	(-0.2790, 0.4060)	0.717	0.41
	Male	score	0.07742	0.027207	0.11642	0.06156	0.0838	(0.0350, 0.1330)	0.0008	0.562
		sp(age_yr - 8)D1(0):score	0.01085	0.004014	0.00901	0.009288	0.0106	(0.0033, 0.0178)	0.0042	0.856
		sp(age_yr - 8)D2(0):score	0.00083	0.003759	-0.01178	0.012832	-0.0002	(-0.0072, 0.0069)	0.9632	0.346
		sp(age_yr - 8)D3(0):score	9e-05	0.001575	-0.00404	0.006379	-0.0001	(-0.0031, 0.0029)	0.9233	0.53
		sp(age_yr - 8)C(0).3:score	0.00041	0.003713	0.0074	0.012755	0.00095	(-0.0060, 0.0079)	0.7886	0.599
		sp(age_yr - 8)C(4).3:score	-0.01595	0.008586	-0.00821	0.015933	-0.0142	(-0.0290, 0.0006)	0.0601	0.669
		sp(age_yr - 8)C(-6).3:score	-0.08145	0.183527	0.07078	0.697899	-0.0716	(-0.4190, 0.2760)	0.6866	0.833
