# Supplementary material for: Association of a Body Mass Index Genetic Risk Score with Growth throughout Childhood and Adolescence
Source: PLoS One. 2013 Nov 11;8(11):e79547. doi: 10.1371/journal.pone.0079547 (PMC3823612; doi:10.1371/journal.pone.0079547)
Supplement: Table S2 — Longitudinal association analysis results for each of the 32 BMI SNPs against BMI, weight and height in females from ALSPAC and Raine, in addition to the meta-analysis summary (XLSX) [file pone.0079547.s002.xlsx]

## Sheet: Supplement2- SNP, Longi, Female
		ALSPAC				Raine				Combined P	Combined bonferroni corrected P
Gene	SNP	Coefficient	S.E.	P-value	LRT P	Coefficient	S.E.	P-value	LRT P
NEGR1	rs2568958	0.00416965	0.00320548	0.193409	0.22787	0.00897914	0.00723311	0.214864	0.166871	0.1623	1
	I(Age-8):rs2568958	0.000539893	0.000527994	0.306535		0.00127015	0.00118998	0.285878
	I(Age-8)^2:rs2568958	-0.00059267	0.000540433	0.272799		0.00185599	0.00158114	0.240543
	I(Age-8)^3:rs2568958	-0.00022202	0.000236252	0.34735		0.00108233	0.000798921	0.175588
	I(Age-8)^3:k2:rs2568958	0.000458125	0.000535032	0.391862		-0.00231263	0.00158628	0.144958
	I(Age-8)^3:k3:rs2568958	-0.000422914	0.00117056	0.717884		0.00268724	0.00196969	0.17256
	I(Age-8)^3:k1:rs2568958	0.0499969	0.0282175	0.0764314		0.176179	0.092403	0.0566478
TNNI3K	rs1514175	0.0108963	0.00318814	0.000637956	0.00482065	0.0165412	0.00710413	0.0201667	0.471943	0.0161	0.5159
	I(Age-8):rs1514175	0.00188432	0.000521955	0.000306536		0.00112248	0.00117164	0.338107
	I(Age-8)^2:rs1514175	1.35344e-05	0.000536738	0.979883		-0.000210193	0.00153139	0.890836
	I(Age-8)^3:rs1514175	-5.51442e-05	0.000234918	0.814414		-2.75164e-05	0.000769507	0.971477
	I(Age-8)^3:k2:rs1514175	-0.000144115	0.00052932	0.78542		5.56825e-05	0.00153522	0.971069
	I(Age-8)^3:k3:rs1514175	0.000769019	0.00113007	0.49619		-0.000220517	0.00192252	0.908688
	I(Age-8)^3:k1:rs1514175	-0.0164872	0.028535	0.563411		-0.0113526	0.0888196	0.898301
PTBP2	rs1555543	0.00109508	0.00318221	0.730771	0.857799	0.0133549	0.00728267	0.0670975	0.145597	0.3847	1
	I(Age-8):rs1555543	0.000297314	0.000520937	0.568187		0.00306654	0.0012219	0.0121293
	I(Age-8)^2:rs1555543	5.24791e-05	0.000534648	0.921809		0.00118334	0.00161036	0.462491
	I(Age-8)^3:rs1555543	8.51706e-05	0.000233683	0.715509		0.000445787	0.000811785	0.582941
	I(Age-8)^3:k2:rs1555543	-0.000223916	0.000527788	0.671383		-0.00147985	0.0016153	0.359652
	I(Age-8)^3:k3:rs1555543	0.000787263	0.00113396	0.487525		0.00285643	0.00200956	0.155282
	I(Age-8)^3:k1:rs1555543	0.0179523	0.0288679	0.534029		0.0876298	0.0929364	0.345796
SEC16B	rs543874	0.0074233	0.00382898	0.0526093	0.030187	0.0260328	0.00869453	0.00284622	0.0892904	0.0186	0.5965
	I(Age-8):rs543874	0.00162194	0.000626722	0.00965854		0.00330642	0.00143853	0.0215932
	I(Age-8)^2:rs543874	-0.000652412	0.000641109	0.308862		0.000127159	0.00193081	0.947495
	I(Age-8)^3:rs543874	-0.000304322	0.000280296	0.277613		3.68719e-05	0.000980675	0.97001
	I(Age-8)^3:k2:rs543874	0.000613428	0.000632332	0.332003		-0.000470663	0.00193924	0.808249
	I(Age-8)^3:k3:rs543874	-0.00125153	0.00135637	0.35617		0.00140349	0.0023768	0.554895
	I(Age-8)^3:k1:rs543874	-0.0123342	0.0349526	0.724179		-0.0356943	0.114763	0.755799
TMEM18	rs2867125	0.00645176	0.00413556	0.118826	0.0094529	0.0123891	0.00897624	0.167949	0.847277	0.0467	1
	I(Age-8):rs2867125	0.00107105	0.000674731	0.112439		0.00017003	0.00150119	0.909828
	I(Age-8)^2:rs2867125	0.000579422	0.000695838	0.405022		-0.00208892	0.00195682	0.285817
	I(Age-8)^3:rs2867125	4.24999e-05	0.000302454	0.888253		-0.000935291	0.000991589	0.34563
	I(Age-8)^3:k2:rs2867125	-0.000282683	0.000686869	0.68067		0.00206453	0.00196716	0.29402
	I(Age-8)^3:k3:rs2867125	-0.000188202	0.00148984	0.899476		-0.00236622	0.002437	0.331636
	I(Age-8)^3:k1:rs2867125	-0.0243877	0.0361962	0.500466		-0.0841221	0.115338	0.465833
RBJ, ADCY3, POMC	rs713586	0.0151623	0.00310452	1.0823e-06	4.81033e-10	0.0153853	0.00684855	0.0249732	0.180826	2.1e-09	6.73e-08
	I(Age-8):rs713586	0.00146909	0.000511967	0.00411408		0.00121753	0.00114415	0.287343
	I(Age-8)^2:rs713586	0.000182283	0.000524015	0.727949		-0.000602432	0.00152052	0.69198
	I(Age-8)^3:rs713586	-9.79754e-05	0.000228563	0.668174		-0.000316523	0.000774734	0.682889
	I(Age-8)^3:k2:rs713586	-0.000198053	0.0005169	0.701608		0.000186154	0.00153037	0.903192
	I(Age-8)^3:k3:rs713586	0.00124227	0.00111254	0.264169		0.000893894	0.00188027	0.634525
	I(Age-8)^3:k1:rs713586	-0.0206331	0.0275772	0.454349		-0.0222062	0.089607	0.80429
FANCL	rs887912	0.00228445	0.00347183	0.51058	0.796884	-0.000248843	0.00764525	0.974043	0.317494	0.6007	1
	I(Age-8):rs887912	0.000383856	0.000567365	0.498691		0.00305888	0.00128299	0.0171693
	I(Age-8)^2:rs887912	-0.000386987	0.000580925	0.505316		0.00145553	0.00170142	0.392344
	I(Age-8)^3:rs887912	-0.00022939	0.000254633	0.367667		0.000331074	0.000867816	0.702853
	I(Age-8)^3:k2:rs887912	0.000473734	0.000571879	0.407461		-0.00149684	0.00171439	0.382667
	I(Age-8)^3:k3:rs887912	-0.00121878	0.00120546	0.312004		0.00264522	0.00210757	0.209524
	I(Age-8)^3:k1:rs887912	-0.0384459	0.0329427	0.243199		0.0144694	0.103436	0.888757
CADM2	rs13078807	0.0142098	0.00390824	0.000280707	0.00152704	0.0121284	0.00901711	0.179033	0.0898156	0.0014	0.0434
	I(Age-8):rs13078807	0.00199486	0.000642983	0.00192069		-0.000896673	0.00149637	0.549056
	I(Age-8)^2:rs13078807	-0.000647289	0.000663222	0.329084		-0.000138153	0.0019748	0.944231
	I(Age-8)^3:rs13078807	-0.000213914	0.000290305	0.461214		0.000394861	0.000996328	0.691895
	I(Age-8)^3:k2:rs13078807	0.00018596	0.000654453	0.776301		0.000257591	0.00198444	0.896727
	I(Age-8)^3:k3:rs13078807	0.000415583	0.00140263	0.767012		-0.00205711	0.00247672	0.406268
	I(Age-8)^3:k1:rs13078807	0.0470032	0.034772	0.176464		0.11991	0.114729	0.296023
ETV5, DGKG, SFRS10	rs7647305	0.0103729	0.00395758	0.00880141	0.0239704	0.00274952	0.00899862	0.760036	0.615492	0.077	1
	I(Age-8):rs7647305	0.00159348	0.000654922	0.0149767		0.000560733	0.00149573	0.707765
	I(Age-8)^2:rs7647305	0.000168108	0.000670491	0.80203		-0.00191739	0.00195085	0.325747
	I(Age-8)^3:rs7647305	3.55527e-05	0.000293587	0.903614		-0.00132938	0.000978661	0.174435
	I(Age-8)^3:k2:rs7647305	-0.000386119	0.00066336	0.560527		0.00229299	0.00195736	0.241489
	I(Age-8)^3:k3:rs7647305	0.000882784	0.00144082	0.540081		-0.00207596	0.002464	0.399556
	I(Age-8)^3:k1:rs7647305	0.0527666	0.0364327	0.147534		-0.187737	0.11181	0.0932255
SLC39A8	rs13107325	0.0167142	0.006011	0.00545233	0.000493843	0.0137723	0.013248	0.298884	0.881109	0.0038	0.1217
	I(Age-8):rs13107325	0.00331231	0.00100081	0.00093531		-0.00139188	0.00220861	0.528601
	I(Age-8)^2:rs13107325	0.000938322	0.00102822	0.361478		-0.0014465	0.00291482	0.619744
	I(Age-8)^3:rs13107325	3.84869e-05	0.000446835	0.931362		-0.000424952	0.00147522	0.773318
	I(Age-8)^3:k2:rs13107325	-0.000959718	0.00101798	0.345806		0.00138959	0.00292609	0.634891
	I(Age-8)^3:k3:rs13107325	0.00364828	0.00225484	0.105677		-0.00263588	0.00362177	0.466791
	I(Age-8)^3:k1:rs13107325	0.00797102	0.0539266	0.882492		-0.0110567	0.177657	0.950378
FLJ35779, HMGCR	rs2112347	0.00287441	0.00326496	0.378708	0.158588	0.00900543	0.00748979	0.229618	0.765308	0.3773	1
	I(Age-8):rs2112347	0.00113982	0.000537624	0.0340045		0.00118216	0.00123495	0.338504
	I(Age-8)^2:rs2112347	-0.000253166	0.000555255	0.648432		-0.00210847	0.00161724	0.192403
	I(Age-8)^3:rs2112347	-0.000341501	0.000242469	0.159014		-0.00106548	0.000822906	0.195483
	I(Age-8)^3:k2:rs2112347	0.000249395	0.000548738	0.649481		0.00205536	0.0016268	0.206515
	I(Age-8)^3:k3:rs2112347	0.000684546	0.00118963	0.565005		-0.00221957	0.00200416	0.268161
	I(Age-8)^3:k1:rs2112347	-0.053311	0.0296783	0.072457		-0.0972335	0.0967902	0.315167
ZNF608	rs4836133	0.0033225	0.00323966	0.305158	0.68323	0.00223205	0.00724947	0.758254	0.149139	0.3346	1
	I(Age-8):rs4836133	-0.000154778	0.000532424	0.771279		-0.00239684	0.0012113	0.0479236
	I(Age-8)^2:rs4836133	-8.33164e-05	0.00054562	0.878635		-0.00392442	0.00159502	0.0139249
	I(Age-8)^3:rs4836133	3.54611e-05	0.000238431	0.88177		-0.00139503	0.000804338	0.0829377
	I(Age-8)^3:k2:rs4836133	-0.000102228	0.000538518	0.849443		0.00367758	0.00160255	0.021801
	I(Age-8)^3:k3:rs4836133	0.000855294	0.00115502	0.459003		-0.00505837	0.00200355	0.0116226
	I(Age-8)^3:k1:rs4836133	-0.0056045	0.0292797	0.848204		-0.0687426	0.0946273	0.467607
TFAP2B	rs987237	0.0118311	0.00412377	0.00414018	0.0191801	0.00905391	0.00936816	0.33414	0.0461599	0.0071	0.2275
	I(Age-8):rs987237	0.00135068	0.000675677	0.0456165		-0.000919625	0.00153357	0.54877
	I(Age-8)^2:rs987237	0.000369152	0.000693673	0.594612		-0.000875356	0.00204457	0.668577
	I(Age-8)^3:rs987237	0.000227019	0.000302065	0.452323		-9.60014e-05	0.00103471	0.926083
	I(Age-8)^3:k2:rs987237	-0.000850283	0.000685989	0.21517		0.00114937	0.00205	0.575059
	I(Age-8)^3:k3:rs987237	0.00311308	0.00150306	0.0383527		-0.00412267	0.00252041	0.101988
	I(Age-8)^3:k1:rs987237	0.0518424	0.0368139	0.159074		0.0998477	0.120281	0.406528
LRRN6C	rs10968576	-0.000288498	0.00342042	0.932786	0.0765817	-0.00753299	0.00776456	0.332284	0.769873	0.2259	1
	I(Age-8):rs10968576	-0.000577953	0.000563252	0.304852		-0.00129245	0.0012985	0.319638
	I(Age-8)^2:rs10968576	-0.00172455	0.000575778	0.00274519		0.000132504	0.00171245	0.938328
	I(Age-8)^3:rs10968576	-0.000790813	0.000252005	0.0017022		0.000177608	0.00087319	0.838833
	I(Age-8)^3:k2:rs10968576	0.00171155	0.000568632	0.00261506		0.000136658	0.00172718	0.93694
	I(Age-8)^3:k3:rs10968576	-0.00257041	0.00122906	0.0365046		-0.00151532	0.00214166	0.479275
	I(Age-8)^3:k1:rs10968576	-0.0314962	0.0309016	0.308096		0.0564468	0.105117	0.591307
LMX1B	rs867559	0.000248909	0.00388697	0.948944	0.324164	0.00708	0.00920056	0.441838	0.148925	0.1946	1
	I(Age-8):rs867559	0.00135905	0.000639123	0.0334749		0.00364053	0.00154133	0.0182335
	I(Age-8)^2:rs867559	0.000342037	0.00065573	0.601944		0.00191164	0.00201284	0.342317
	I(Age-8)^3:rs867559	7.99037e-05	0.000285564	0.779625		0.000172385	0.00101999	0.865801
	I(Age-8)^3:k2:rs867559	-0.000542279	0.000648598	0.403117		-0.00184719	0.00202724	0.36226
	I(Age-8)^3:k3:rs867559	0.0017835	0.00142465	0.21062		0.00429178	0.00252662	0.0894776
	I(Age-8)^3:k1:rs867559	0.0272477	0.0356055	0.444119		-0.102259	0.12106	0.398338
RPL27A, TUB	rs4929949	0.00583252	0.00322865	0.0709205	0.0275119	0.00504979	0.00724237	0.485867	0.398628	0.0605	1
	I(Age-8):rs4929949	0.000160726	0.000529697	0.761565		0.00148955	0.00120293	0.215699
	I(Age-8)^2:rs4929949	-0.0014334	0.000540934	0.0080565		0.000920701	0.00159036	0.562676
	I(Age-8)^3:rs4929949	-0.000723937	0.000236161	0.00217544		0.000463299	0.000799198	0.562151
	I(Age-8)^3:k2:rs4929949	0.0014246	0.000534277	0.00767079		-0.00141033	0.00159621	0.377
	I(Age-8)^3:k3:rs4929949	-0.00133508	0.00115633	0.248274		0.00266475	0.00199979	0.182777
	I(Age-8)^3:k1:rs4929949	-0.0499732	0.0297512	0.0930258		0.0980044	0.0923473	0.288644
BDNF	rs6265	0.0105476	0.00400674	0.00851054	0.0713096	0.00876659	0.0090246	0.33167	0.0261615	0.0136	0.4349
	I(Age-8):rs6265	0.00134808	0.000665331	0.0427554		0.00496281	0.00151314	0.00104883
	I(Age-8)^2:rs6265	0.000111821	0.000679371	0.869264		0.00160678	0.00202636	0.427868
	I(Age-8)^3:rs6265	9.27722e-05	0.000297798	0.755402		-0.00018045	0.00102216	0.859881
	I(Age-8)^3:k2:rs6265	-0.000261497	0.000672178	0.697258		-0.00145695	0.00203661	0.474422
	I(Age-8)^3:k3:rs6265	0.000127286	0.00146197	0.930621		0.00432599	0.00252034	0.0861698
	I(Age-8)^3:k1:rs6265	-0.045002	0.0386949	0.24484		-0.190916	0.116432	0.101153
MTCH2, NDUFS3, CUGBP1	rs3817334	0.0071396	0.00317244	0.024473	0.000172948	-0.00618868	0.00699019	0.376269	0.912353	0.0015	0.0493
	I(Age-8):rs3817334	0.00273361	0.000519291	1.41821e-07		-0.000695768	0.00116127	0.549113
	I(Age-8)^2:rs3817334	0.000478025	0.000533062	0.369857		-0.00111355	0.00152594	0.465591
	I(Age-8)^3:rs3817334	-6.92057e-06	0.000233288	0.976334		-0.000549894	0.00076864	0.474402
	I(Age-8)^3:k2:rs3817334	-0.000717162	0.000526483	0.173153		0.00127574	0.00153042	0.404572
	I(Age-8)^3:k3:rs3817334	0.00279653	0.00113459	0.013715		-0.00186307	0.00190644	0.32851
	I(Age-8)^3:k1:rs3817334	-0.0309917	0.0286395	0.279202		-0.046202	0.0881374	0.600169
FAIM2	rs7138803	0.00927846	0.00324296	0.00424453	0.0884662	0.0107841	0.00723763	0.136659	0.193875	0.0869	1
	I(Age-8):rs7138803	0.000774563	0.000530484	0.144271		0.00228786	0.00121269	0.0592965
	I(Age-8)^2:rs7138803	-0.000300699	0.0005451	0.581199		0.000201095	0.00158125	0.898809
	I(Age-8)^3:rs7138803	-0.000144186	0.000238675	0.545774		-0.000100371	0.000794696	0.8995
	I(Age-8)^3:k2:rs7138803	0.000165453	0.000537431	0.758192		-2.01127e-05	0.00158744	0.989892
	I(Age-8)^3:k3:rs7138803	0.000586598	0.00114317	0.607862		-0.00056112	0.00198998	0.777981
	I(Age-8)^3:k1:rs7138803	-0.0372487	0.0297508	0.21057		-0.0624409	0.0939309	0.506251
MTIF3, GTF3A	rs4771122	-0.00192262	0.00381345	0.614173	0.301926	0.0212207	0.0088123	0.0162869	0.151896	0.1872	1
	I(Age-8):rs4771122	0.00102285	0.000622839	0.100553		0.00325015	0.00146811	0.0269034
	I(Age-8)^2:rs4771122	0.00140769	0.000639614	0.0277548		-0.00105615	0.00192455	0.583193
	I(Age-8)^3:rs4771122	0.00056885	0.000279406	0.0417664		-0.000417444	0.000973413	0.668062
	I(Age-8)^3:k2:rs4771122	-0.00148847	0.000630629	0.0182666		0.000506927	0.00193412	0.793262
	I(Age-8)^3:k3:rs4771122	0.00279459	0.00135578	0.0392888		0.000207247	0.00240172	0.93124
	I(Age-8)^3:k1:rs4771122	0.0446603	0.0342869	0.192739		0.0438521	0.114006	0.700523
PRKD1	rs11847697	0.00231288	0.00773203	0.764857	0.433311	-0.00434463	0.0185249	0.81464	0.589192	0.6039	1
	I(Age-8):rs11847697	-7.62819e-06	0.00128484	0.995263		-0.00291758	0.00308687	0.344643
	I(Age-8)^2:rs11847697	-0.00144481	0.00130602	0.26862		-0.00413622	0.00403695	0.305626
	I(Age-8)^3:rs11847697	-0.000760801	0.000569844	0.181852		-0.00232467	0.00207539	0.262741
	I(Age-8)^3:k2:rs11847697	0.00152668	0.00129375	0.237993		0.00507918	0.00407553	0.21275
	I(Age-8)^3:k3:rs11847697	-0.00290933	0.00286393	0.309707		-0.00714845	0.00501494	0.154121
	I(Age-8)^3:k1:rs11847697	0.0512846	0.0708789	0.469346		-0.397745	0.261798	0.128781
NRXN3	rs10150332	0.000132484	0.00385604	0.972594	0.051204	-0.00160359	0.00839034	0.848483	0.00719181	0.0033	0.105
	I(Age-8):rs10150332	0.00191638	0.000629426	0.0023315		-0.0032025	0.00138693	0.0209973
	I(Age-8)^2:rs10150332	0.00061366	0.000640935	0.33835		-0.00332437	0.00182174	0.0681098
	I(Age-8)^3:rs10150332	1.95744e-05	0.000280538	0.944374		-0.00133408	0.000910802	0.143084
	I(Age-8)^3:k2:rs10150332	-0.000569393	0.00063268	0.368143		0.00402513	0.00182403	0.0273973
	I(Age-8)^3:k3:rs10150332	0.00216505	0.00135627	0.110426		-0.00742953	0.00229023	0.00118954
	I(Age-8)^3:k1:rs10150332	0.0177108	0.0344487	0.60717		-0.118338	0.103709	0.253923
MAP2K5, LBXCOR1	rs2241423	0.00566974	0.00377731	0.133438	0.131844	0.011269	0.0086202	0.191534	0.212008	0.1279	1
	I(Age-8):rs2241423	0.00134303	0.000617156	0.0295506		0.00217275	0.00143782	0.130842
	I(Age-8)^2:rs2241423	-0.000686305	0.00063287	0.278182		-0.00138396	0.00188742	0.463451
	I(Age-8)^3:rs2241423	-0.000464243	0.000278485	0.0955187		-0.00082173	0.000942464	0.383324
	I(Age-8)^3:k2:rs2241423	0.000755902	0.000622188	0.22441		0.00111486	0.00188859	0.555019
	I(Age-8)^3:k3:rs2241423	-0.00112793	0.00129476	0.383682		-0.000531247	0.00237724	0.823181
	I(Age-8)^3:k1:rs2241423	-0.0168418	0.0345342	0.625777		0.00460608	0.105967	0.965332
GPRC5B, IQCK	rs12444979	0.00502398	0.00456202	0.270852	0.00898961	0.0150604	0.00973371	0.122244	0.333081	0.0204	0.6526
	I(Age-8):rs12444979	-0.000292771	0.000749646	0.696136		0.00404994	0.00160006	0.0114126
	I(Age-8)^2:rs12444979	0.00179133	0.000765258	0.0192482		-0.00054755	0.00210899	0.795167
	I(Age-8)^3:rs12444979	0.00104851	0.00033519	0.0017611		-0.000540445	0.00106009	0.610215
	I(Age-8)^3:k2:rs12444979	-0.00187171	0.000753414	0.0129856		0.000229095	0.00211985	0.913945
	I(Age-8)^3:k3:rs12444979	0.000872451	0.00159218	0.583723		0.00148562	0.00266963	0.577913
	I(Age-8)^3:k1:rs12444979	0.0573781	0.0422684	0.174642		-0.0928734	0.11944	0.436873
SH2B1, ATXN2L, TUFM, ATP2A1	rs7359397	-0.000668056	0.00317934	0.833582	0.328442	0.00405213	0.00714113	0.570596	0.668145	0.5523	1
	I(Age-8):rs7359397	0.000429149	0.000521416	0.410488		0.000251961	0.00119134	0.832514
	I(Age-8)^2:rs7359397	-3.05062e-05	0.000534886	0.954519		-0.000486729	0.00156183	0.755333
	I(Age-8)^3:rs7359397	-9.98873e-05	0.000233675	0.669045		-0.000318487	0.00079381	0.688287
	I(Age-8)^3:k2:rs7359397	0.000146609	0.000528085	0.781302		0.000687114	0.00157238	0.662146
	I(Age-8)^3:k3:rs7359397	-0.00112453	0.00114303	0.325212		-0.00093049	0.0019477	0.632867
	I(Age-8)^3:k1:rs7359397	-0.0139542	0.0285111	0.624541		-0.101971	0.0937364	0.276735
FTO	rs9939609	0.0107967	0.00316645	0.00065701	3.7558e-10	0.0121827	0.0072673	0.0940975	0.264718	2.4e-09	7.65e-08
	I(Age-8):rs9939609	0.00356003	0.000516594	5.63378e-12		0.000693677	0.00120564	0.565085
	I(Age-8)^2:rs9939609	0.000260063	0.000532301	0.625154		0.00104927	0.00160216	0.512568
	I(Age-8)^3:rs9939609	-3.6982e-05	0.000233071	0.873928		0.000684777	0.000812222	0.399235
	I(Age-8)^3:k2:rs9939609	-0.000557695	0.000525743	0.288801		-0.0014052	0.00160982	0.382783
	I(Age-8)^3:k3:rs9939609	0.00174122	0.00113196	0.124003		0.00206242	0.00198954	0.299977
	I(Age-8)^3:k1:rs9939609	-0.0156085	0.0288528	0.588532		0.0200522	0.0956629	0.833982
MC4R	rs12970134	0.0153882	0.00356806	1.65292e-05	1.03182e-06	0.00181642	0.00804105	0.821348	0.342347	5.601e-06	0.000179232
	I(Age-8):rs12970134	0.00277879	0.000586241	2.1467e-06		0.00319094	0.0013267	0.0162161
	I(Age-8)^2:rs12970134	-0.00108685	0.000600925	0.070518		0.00100982	0.00176194	0.566592
	I(Age-8)^3:rs12970134	-0.000655476	0.000262951	0.0126804		0.000132559	0.000883683	0.880767
	I(Age-8)^3:k2:rs12970134	0.000702007	0.000592649	0.236215		-0.001329	0.00176513	0.451548
	I(Age-8)^3:k3:rs12970134	0.000257844	0.00126925	0.839022		0.00355	0.00219333	0.105635
	I(Age-8)^3:k1:rs12970134	-0.0212729	0.0316502	0.50151		0.0240011	0.0983704	0.807255
KCTD15	rs29941	0.00284534	0.00338064	0.400033	0.577345	0.0095453	0.00726939	0.189573	0.732154	0.7867	1
	I(Age-8):rs29941	-0.000302619	0.000558462	0.587905		0.00183961	0.0011992	0.125112
	I(Age-8)^2:rs29941	0.000296142	0.000570942	0.603981		-0.000876072	0.00158592	0.580706
	I(Age-8)^3:rs29941	0.000288705	0.000248814	0.245926		-0.000423461	0.000804546	0.598689
	I(Age-8)^3:k2:rs29941	-0.000273576	0.000564184	0.627747		0.000666657	0.00159474	0.675948
	I(Age-8)^3:k3:rs29941	-0.000771565	0.00122345	0.528276		-0.000350187	0.00197599	0.859345
	I(Age-8)^3:k1:rs29941	0.025204	0.0307008	0.411677		0.00435998	0.0941968	0.963085
TMEM160, ZC3H4	rs3810291	0.00386307	0.00382477	0.312553	0.031544	0.0137153	0.00843099	0.104222	0.582522	0.0918	1
	I(Age-8):rs3810291	0.00143856	0.000624591	0.021274		-0.000226888	0.0013917	0.870504
	I(Age-8)^2:rs3810291	0.000707655	0.000636287	0.266077		0.000247381	0.00182889	0.892412
	I(Age-8)^3:rs3810291	0.000161166	0.000277844	0.561879		0.000372228	0.000919909	0.685769
	I(Age-8)^3:k2:rs3810291	-0.000461706	0.000626604	0.461227		-0.000358477	0.00183574	0.845187
	I(Age-8)^3:k3:rs3810291	0.000126013	0.00133244	0.924655		-0.000200396	0.00229691	0.930481
	I(Age-8)^3:k1:rs3810291	-0.000199489	0.0342491	0.995353		0.00147817	0.10463	0.988729
QPCTL, GIPR	rs2287019	0.00131092	0.00395494	0.740313	0.0507323	-0.00778981	0.00878604	0.375583	0.763104	0.1646	1
	I(Age-8):rs2287019	-0.000286137	0.000650355	0.659961		0.000288188	0.00146026	0.843562
	I(Age-8)^2:rs2287019	-0.000659643	0.000664317	0.320735		0.000653749	0.00192681	0.73441
	I(Age-8)^3:rs2287019	-0.000397215	0.00028988	0.170612		8.79497e-05	0.000968991	0.927685
	I(Age-8)^3:k2:rs2287019	0.000658817	0.000657755	0.316538		-0.000727753	0.0019355	0.706938
	I(Age-8)^3:k3:rs2287019	-0.000825886	0.00143739	0.565585		0.00172658	0.00243746	0.478773
	I(Age-8)^3:k1:rs2287019	-0.103542	0.0354743	0.0035164		0.00879176	0.11093	0.936834
GNPDA2	rs10938397	0.00454117	0.00318202	0.153623	0.23507	0.00549976	0.00675533	0.415835	0.686772	0.4558	1
	I(Age-8):rs10938397	0.000962519	0.000521769	0.0650878		0.00181726	0.00111914	0.104506
	I(Age-8)^2:rs10938397	0.000543479	0.000536747	0.311287		0.00167954	0.00148209	0.257197
	I(Age-8)^3:rs10938397	0.000190155	0.000235246	0.418909		0.000667622	0.000747444	0.371808
	I(Age-8)^3:k2:rs10938397	-0.000745557	0.000529928	0.159467		-0.00165057	0.00148559	0.26662
	I(Age-8)^3:k3:rs10938397	0.00206093	0.00113727	0.0699684		0.00214974	0.00183869	0.242414
	I(Age-8)^3:k1:rs10938397	-0.027717	0.0292637	0.343571		0.0205561	0.0858243	0.810721
LRP1B	rs2890652	-0.000199628	0.00419297	0.962029	0.0938662	-0.00791675	0.00956598	0.408174	0.222443	0.1017	1
	I(Age-8):rs2890652	0.00136599	0.000682455	0.0453391		-0.000739033	0.00158372	0.640783
	I(Age-8)^2:rs2890652	0.000809272	0.000700806	0.248193		0.00317518	0.00207978	0.126927
	I(Age-8)^3:rs2890652	0.000182685	0.000305668	0.550072		0.00179637	0.00103933	0.0840044
	I(Age-8)^3:k2:rs2890652	-0.000643961	0.000690872	0.351293		-0.00304478	0.00208903	0.145064
	I(Age-8)^3:k3:rs2890652	0.000264298	0.00148088	0.858352		0.00219026	0.00265798	0.409976
	I(Age-8)^3:k1:rs2890652	-0.0499757	0.0371112	0.178104		0.115861	0.120038	0.33451
