# Supplementary material for: Association of a Body Mass Index Genetic Risk Score with Growth throughout Childhood and Adolescence
Source: PLoS One. 2013 Nov 11;8(11):e79547. doi: 10.1371/journal.pone.0079547 (PMC3823612; doi:10.1371/journal.pone.0079547)
Supplement: Table S3 — Longitudinal association analysis results for each of the 32 BMI SNPs against BMI, weight and height in males from ALSPAC and Raine, in addition to the meta-analysis summary (XLSX) [file pone.0079547.s003.xlsx]

## Sheet: Supplement3- SNP, Longi, Male
		ALSPAC				Raine				Combined P-Value	Combined bonferroni corrected P
Gene	SNP	Coefficient	S.E.	P-value	LRT P	Coefficient	S.E.	P-value	LRT P
NEGR1	rs2568958	0.00414229	0.00287539	0.149775	0.444423	0.00520049	0.0068052	0.444988	0.490411	0.55	1
	I(Age-8):rs2568958	-2.79284e-05	0.000506963	0.956067		0.00018972	0.00115608	0.869656
	I(Age-8)^2:rs2568958	-0.000170712	0.000510314	0.737987		0.00219356	0.00152292	0.149848
	I(Age-8)^3:rs2568958	1.62576e-05	0.000221781	0.941564		0.00131843	0.000764783	0.0848016
	I(Age-8)^3:k2:rs2568958	5.72262e-05	0.000507696	0.910255		-0.0023409	0.00152762	0.125511
	I(Age-8)^3:k3:rs2568958	-0.000530544	0.00113055	0.638872		0.00204256	0.00192016	0.287512
	I(Age-8)^3:k1:rs2568958	0.0421677	0.0270913	0.119599		0.135368	0.0877416	0.122962
TNNI3K	rs1514175	0.00395525	0.00283707	0.163355	0.0700107	0.0104456	0.00668565	0.118609	0.421957	0.1336	1
	I(Age-8):rs1514175	0.000656167	0.000501699	0.190921		0.00260196	0.0011375	0.0222257
	I(Age-8)^2:rs1514175	0.000508306	0.000506004	0.315122		0.000792916	0.00152537	0.603219
	I(Age-8)^3:rs1514175	9.92226e-05	0.000219745	0.651607		0.000132638	0.000770499	0.863332
	I(Age-8)^3:k2:rs1514175	-0.000379119	0.000503805	0.45175		-0.000855399	0.0015319	0.57661
	I(Age-8)^3:k3:rs1514175	0.000564584	0.00112746	0.616544		0.00203694	0.00191351	0.287168
	I(Age-8)^3:k1:rs1514175	-0.0170701	0.0265752	0.520663		-0.0498717	0.0889654	0.575121
PTBP2	rs1555543	-0.0038673	0.00289032	0.180965	0.582759	0.0133496	0.00677994	0.0493157	0.113842	0.2463	1
	I(Age-8):rs1555543	0.000512045	0.000512113	0.317382		0.00277523	0.00115287	0.0161217
	I(Age-8)^2:rs1555543	0.00042094	0.000515394	0.414086		0.000777028	0.00154087	0.614094
	I(Age-8)^3:rs1555543	1.74912e-05	0.000222957	0.93747		0.000353154	0.000782974	0.651985
	I(Age-8)^3:k2:rs1555543	-0.000341212	0.000513383	0.506289		-0.000931914	0.00154759	0.547096
	I(Age-8)^3:k3:rs1555543	0.00137436	0.00115291	0.233236		0.00132274	0.00190893	0.488402
	I(Age-8)^3:k1:rs1555543	-0.00720654	0.0263921	0.784812		0.0498196	0.0902127	0.580813
SEC16B	rs543874	0.0137799	0.00347963	7.61903e-05	5.83205e-07	-0.0014955	0.00809434	0.853468	0.0218231	2.44e-07	7.81e-06
	I(Age-8):rs543874	0.00227593	0.000610283	0.000192359		-0.000875181	0.00137194	0.523569
	I(Age-8)^2:rs543874	-0.000728753	0.000617979	0.238307		-0.000507337	0.00184674	0.783546
	I(Age-8)^3:rs543874	-0.000524842	0.000268211	0.0503769		4.95553e-05	0.000937105	0.957829
	I(Age-8)^3:k2:rs543874	0.000913137	0.000615432	0.13789		0.000853352	0.0018562	0.645736
	I(Age-8)^3:k3:rs543874	-0.00168989	0.00138226	0.221509		-0.00409482	0.00229405	0.0743459
	I(Age-8)^3:k1:rs543874	-0.0215246	0.0320458	0.501791		0.0380276	0.1068	0.721814
TMEM18	rs2867125	0.0112665	0.00378572	0.00293736	3.51628e-06	0.0127055	0.00914186	0.164991	0.0431496	2.53e-06	0.0001
	I(Age-8):rs2867125	0.00374656	0.000671478	2.43164e-08		0.0039569	0.00156472	0.0114849
	I(Age-8)^2:rs2867125	0.000692351	0.000676743	0.306286		0.00130425	0.00207888	0.530446
	I(Age-8)^3:rs2867125	-7.78591e-05	0.000292221	0.789903		0.000529797	0.00105993	0.617215
	I(Age-8)^3:k2:rs2867125	-0.000723681	0.000674417	0.283259		-0.00130082	0.00209117	0.533943
	I(Age-8)^3:k3:rs2867125	0.00252679	0.00152736	0.0980668		0.0012387	0.00258466	0.631787
	I(Age-8)^3:k1:rs2867125	-0.0388859	0.0341976	0.255507		0.161192	0.124782	0.196509
RBJ, ADCY3, POMC	rs713586	0.00634925	0.00282813	0.0248202	0.224385	0.0116652	0.00685417	0.0891784	0.254974	0.2209	1
	I(Age-8):rs713586	0.000810321	0.000500105	0.105178		0.00128818	0.00116259	0.267922
	I(Age-8)^2:rs713586	0.000121065	0.000505253	0.810632		-0.000283181	0.00152734	0.852919
	I(Age-8)^3:rs713586	1.11965e-06	0.000219076	0.995922		-0.000311107	0.000773928	0.687719
	I(Age-8)^3:k2:rs713586	-0.000196052	0.000503777	0.697158		0.000375368	0.00153363	0.806658
	I(Age-8)^3:k3:rs713586	0.000916316	0.00114057	0.42176		-0.00063591	0.00190412	0.738424
	I(Age-8)^3:k1:rs713586	0.0057986	0.0257103	0.821564		-0.0390421	0.0893637	0.662216
FANCL	rs887912	-0.0032035	0.00308565	0.299242	0.205554	-0.00494124	0.00737168	0.502869	0.546816	0.3581	1
	I(Age-8):rs887912	0.000238505	0.000545329	0.661853		-0.000324501	0.0012478	0.794833
	I(Age-8)^2:rs887912	0.00135838	0.000552152	0.0138934		0.000648254	0.00168059	0.699718
	I(Age-8)^3:rs887912	0.000644307	0.000238754	0.00696644		0.000246965	0.000859313	0.773823
	I(Age-8)^3:k2:rs887912	-0.00135999	0.000549324	0.0133009		-0.000800368	0.00169272	0.636362
	I(Age-8)^3:k3:rs887912	0.00186353	0.00123403	0.131026		0.00178423	0.00208	0.391055
	I(Age-8)^3:k1:rs887912	0.0411642	0.0279332	0.140581		0.0563203	0.0993574	0.570852
CADM2	rs13078807	0.00295905	0.00349987	0.397896	0.9751	-0.00633845	0.0078917	0.422121	0.00938201	0.0521	1
	I(Age-8):rs13078807	0.000320892	0.000619942	0.60473		0.00116564	0.00134388	0.385794
	I(Age-8)^2:rs13078807	-0.000466114	0.000626047	0.456558		0.000156002	0.00178081	0.930198
	I(Age-8)^3:rs13078807	-0.000231768	0.000270997	0.392424		-0.000482456	0.000903078	0.593211
	I(Age-8)^3:k2:rs13078807	0.000426007	0.000622852	0.494005		0.000859606	0.00178949	0.630997
	I(Age-8)^3:k3:rs13078807	-0.000396758	0.00139438	0.775998		-0.00237776	0.00221503	0.283131
	I(Age-8)^3:k1:rs13078807	1.31984e-05	0.0325777	0.999677		-0.153547	0.102622	0.134677
ETV5, DGKG, SFRS10	rs7647305	0.000799048	0.00354975	0.821913	0.484799	0.00409588	0.00837249	0.624836	0.350776	0.4713	1
	I(Age-8):rs7647305	0.00122143	0.000631029	0.0529234		0.00122903	0.00141719	0.385871
	I(Age-8)^2:rs7647305	0.000803778	0.000633849	0.204775		0.00178519	0.0018956	0.34638
	I(Age-8)^3:rs7647305	0.000182812	0.00027457	0.505536		0.000878199	0.000952823	0.356754
	I(Age-8)^3:k2:rs7647305	-0.000716039	0.000633266	0.258187		-0.00203968	0.00190133	0.283446
	I(Age-8)^3:k3:rs7647305	0.00127689	0.00144928	0.378296		0.00329419	0.00237609	0.165709
	I(Age-8)^3:k1:rs7647305	-0.0230442	0.0327614	0.481815		0.153221	0.104345	0.142075
SLC39A8	rs13107325	0.00748244	0.00529602	0.157779	0.635748	0.00472924	0.012937	0.714795	0.31726	0.5246	1
	I(Age-8):rs13107325	-0.00025422	0.000945191	0.787961		0.000666875	0.00215143	0.756602
	I(Age-8)^2:rs13107325	-0.00133989	0.00095268	0.159603		0.00155904	0.00285619	0.585205
	I(Age-8)^3:rs13107325	-0.000509445	0.000411687	0.215927		0.000581002	0.00144444	0.687536
	I(Age-8)^3:k2:rs13107325	0.00138944	0.000948972	0.143163		-0.00188285	0.00287718	0.512889
	I(Age-8)^3:k3:rs13107325	-0.00302475	0.00212602	0.154826		0.00485053	0.00363466	0.182114
	I(Age-8)^3:k1:rs13107325	-0.0677862	0.0480298	0.158156		0.0384889	0.171112	0.822043
FLJ35779, HMGCR	rs2112347	0.00200698	0.00299074	0.502218	0.0127953	-0.000886434	0.00702385	0.899604	0.314619	0.0262	0.8393
	I(Age-8):rs2112347	0.00184101	0.000526271	0.00046904		-0.00178007	0.00117995	0.131485
	I(Age-8)^2:rs2112347	0.000407949	0.000531934	0.443137		-0.000108624	0.00157027	0.944854
	I(Age-8)^3:rs2112347	-5.01534e-05	0.000231192	0.828261		-7.65733e-06	0.000796358	0.992329
	I(Age-8)^3:k2:rs2112347	-0.000378215	0.00052869	0.474379		0.000251655	0.00157676	0.873203
	I(Age-8)^3:k3:rs2112347	0.00140921	0.00117181	0.229143		-0.000249487	0.00195348	0.898382
	I(Age-8)^3:k1:rs2112347	0.0209284	0.0276947	0.449845		-0.0705568	0.0929196	0.447702
ZNF608	rs4836133	0.000981997	0.00290789	0.735606	0.0637794	0.00682213	0.0071135	0.337842	0.555181	0.1537	1
	I(Age-8):rs4836133	-0.00132366	0.000512756	0.00984279		0.00175001	0.00119614	0.143537
	I(Age-8)^2:rs4836133	-0.000334747	0.00051588	0.516417		-0.00190329	0.00158043	0.228553
	I(Age-8)^3:rs4836133	2.61797e-07	0.000222805	0.999062		-0.00134248	0.000799142	0.093058
	I(Age-8)^3:k2:rs4836133	0.000331594	0.000513023	0.518056		0.00208841	0.00158697	0.188262
	I(Age-8)^3:k3:rs4836133	-0.000644142	0.00114999	0.575397		-0.0014924	0.00197583	0.450097
	I(Age-8)^3:k1:rs4836133	0.0282153	0.0263604	0.284461		-0.140439	0.0922073	0.127822
TFAP2B	rs987237	0.00662322	0.00364424	0.0692224	0.00303546	0.0203612	0.00848514	0.0166504	0.424437	0.0099	0.3156
	I(Age-8):rs987237	0.0023974	0.000648291	0.000217651		0.000854854	0.00145057	0.55568
	I(Age-8)^2:rs987237	0.0011693	0.00064732	0.0708716		-0.000448183	0.00192596	0.816002
	I(Age-8)^3:rs987237	0.000359749	0.000279224	0.197621		-9.15457e-06	0.000983183	0.992571
	I(Age-8)^3:k2:rs987237	-0.00135105	0.00064618	0.0365516		5.29482e-05	0.00194024	0.97823
	I(Age-8)^3:k3:rs987237	0.00254886	0.0014669	0.0822939		0.000157337	0.00239523	0.94763
	I(Age-8)^3:k1:rs987237	0.0234986	0.032927	0.475444		-0.033199	0.114958	0.772755
LRRN6C	rs10968576	0.00342138	0.00302087	0.257458	0.0162487	0.00401296	0.00731928	0.583665	0.217871	0.0235	0.7526
	I(Age-8):rs10968576	0.000578519	0.000531006	0.275952		-0.000459954	0.00124284	0.711342
	I(Age-8)^2:rs10968576	-0.000936393	0.000535933	0.0806091		0.000970814	0.00165908	0.558481
	I(Age-8)^3:rs10968576	-0.000410003	0.000232111	0.0773375		0.000704046	0.000835821	0.399651
	I(Age-8)^3:k2:rs10968576	0.000951679	0.000532478	0.0739046		-0.00121987	0.00166179	0.462952
	I(Age-8)^3:k3:rs10968576	-0.00236992	0.00118516	0.0455445		0.00196332	0.00205443	0.339309
	I(Age-8)^3:k1:rs10968576	0.0436055	0.0280662	0.120275		0.0786582	0.0953129	0.409275
LMX1B	rs867559	0.00110122	0.00358326	0.758613	0.066516	0.00198158	0.00818325	0.808729	0.855012	0.2199	1
	I(Age-8):rs867559	0.00091356	0.000632524	0.148662		0.000483272	0.0013795	0.726116
	I(Age-8)^2:rs867559	0.00171446	0.000636172	0.00704331		-0.000524931	0.00184049	0.775496
	I(Age-8)^3:rs867559	0.000630944	0.00027471	0.0216391		-0.000265143	0.00093069	0.775745
	I(Age-8)^3:k2:rs867559	-0.00159067	0.000634048	0.012121		0.000195052	0.00184716	0.915909
	I(Age-8)^3:k3:rs867559	0.00254175	0.0014406	0.0776811		0.0011297	0.00229392	0.622412
	I(Age-8)^3:k1:rs867559	-0.022829	0.0324009	0.481077		-0.00634674	0.103581	0.951145
RPL27A, TUB	rs4929949	0.00331557	0.00288268	0.250143	0.584688	0.0055452	0.00683931	0.417743	0.976437	0.8909	1
	I(Age-8):rs4929949	-9.88703e-05	0.000509006	0.845988		0.000791419	0.00116299	0.496226
	I(Age-8)^2:rs4929949	-0.000669887	0.000513379	0.191951		-0.000713413	0.00154394	0.644056
	I(Age-8)^3:rs4929949	-0.00028144	0.000222627	0.206177		-0.000477343	0.000780346	0.540769
	I(Age-8)^3:k2:rs4929949	0.000693986	0.000512015	0.1753		0.000655797	0.00155002	0.672254
	I(Age-8)^3:k3:rs4929949	-0.00129849	0.00115766	0.262018		-0.000201706	0.00191833	0.916265
	I(Age-8)^3:k1:rs4929949	0.0144758	0.0266359	0.586809		-0.0762626	0.0888236	0.390624
BDNF	rs6265	0.00146629	0.0035202	0.67704	0.104687	0.0120814	0.00827318	0.144617	0.320122	0.1473	1
	I(Age-8):rs6265	0.00139937	0.00062643	0.0254978		0.00130574	0.00139143	0.348091
	I(Age-8)^2:rs6265	0.00176176	0.000628432	0.00505955		-0.00208365	0.00183448	0.2561
	I(Age-8)^3:rs6265	0.000652954	0.000272721	0.0166617		-0.00121602	0.000925286	0.188854
	I(Age-8)^3:k2:rs6265	-0.00183955	0.000626021	0.00330073		0.0023777	0.0018372	0.195676
	I(Age-8)^3:k3:rs6265	0.00364516	0.00140513	0.00948634		-0.00264733	0.00228572	0.246854
	I(Age-8)^3:k1:rs6265	0.0270677	0.0333156	0.416532		-0.128575	0.1049	0.220392
MTCH2, NDUFS3, CUGBP1	rs3817334	-0.000516905	0.00290077	0.858578	0.466442	0.00678914	0.00698234	0.331195	0.885098	0.7781	1
	I(Age-8):rs3817334	0.000463383	0.000513962	0.367282		0.000202516	0.00118526	0.864341
	I(Age-8)^2:rs3817334	0.000255871	0.000516837	0.620554		0.000749213	0.00157193	0.633661
	I(Age-8)^3:rs3817334	-4.88813e-05	0.000223579	0.826939		0.000470632	0.000796437	0.554608
	I(Age-8)^3:k2:rs3817334	-8.603e-05	0.000515312	0.867413		-0.000784657	0.00157947	0.61937
	I(Age-8)^3:k3:rs3817334	0.000372688	0.00116892	0.749856		0.00043715	0.00195918	0.823447
	I(Age-8)^3:k1:rs3817334	-0.0353507	0.0266862	0.185287		0.0179807	0.0917286	0.844605
FAIM2	rs7138803	0.0063078	0.00296587	0.0334974	0.621455	0.0132693	0.00671837	0.0486202	0.442435	0.63	1
	I(Age-8):rs7138803	0.000452545	0.000525799	0.38942		0.00144815	0.00114267	0.205113
	I(Age-8)^2:rs7138803	-0.000476754	0.000529813	0.368206		-0.000975068	0.00151782	0.520642
	I(Age-8)^3:rs7138803	-0.000135072	0.000229496	0.55616		-0.000393759	0.000770404	0.609306
	I(Age-8)^3:k2:rs7138803	0.00037352	0.000527303	0.478728		0.000887601	0.00152729	0.561167
	I(Age-8)^3:k3:rs7138803	-0.000821475	0.00117945	0.486128		-0.00112486	0.00189492	0.552804
	I(Age-8)^3:k1:rs7138803	-0.000742749	0.0271529	0.978177		-0.0209358	0.0884111	0.812824
MTIF3, GTF3A	rs4771122	0.00135225	0.00348676	0.698166	0.505584	0.0293432	0.00869823	0.000779722	0.00377811	0.0139	0.4438
	I(Age-8):rs4771122	0.000230451	0.000609404	0.705316		0.00322412	0.00149421	0.0310112
	I(Age-8)^2:rs4771122	0.0011044	0.000617208	0.073568		0.000160978	0.0019818	0.935265
	I(Age-8)^3:rs4771122	0.000494242	0.000268221	0.0653875		0.000164501	0.0010029	0.86972
	I(Age-8)^3:k2:rs4771122	-0.001165	0.000612801	0.0572976		-0.00100787	0.00198855	0.612297
	I(Age-8)^3:k3:rs4771122	0.00240458	0.00136259	0.0776211		0.00261812	0.00245451	0.286196
	I(Age-8)^3:k1:rs4771122	0.0392001	0.0321464	0.222693		0.0926788	0.116628	0.426863
PRKD1	rs11847697	0.0207374	0.00665751	0.0018531	0.0015098	0.00309355	0.0179236	0.863014	0.976014	0.0111	0.3546
	I(Age-8):rs11847697	0.00458596	0.00118226	0.000105123		0.00167743	0.00299089	0.574937
	I(Age-8)^2:rs11847697	0.00147975	0.00119536	0.215758		0.0029492	0.00398259	0.459028
	I(Age-8)^3:rs11847697	0.000387738	0.000518428	0.45452		0.00119822	0.00201991	0.55308
	I(Age-8)^3:k2:rs11847697	-0.00172494	0.00119534	0.149016		-0.00284038	0.00399391	0.477017
	I(Age-8)^3:k3:rs11847697	0.00365012	0.0027519	0.184718		0.00320619	0.00495842	0.51792
	I(Age-8)^3:k1:rs11847697	0.0160345	0.0623667	0.797103		0.0691265	0.235283	0.768926
NRXN3	rs10150332	0.00403452	0.00347095	0.245156	0.059573	-0.00243679	0.00798381	0.760285	0.00574886	0.0031	0.0984
	I(Age-8):rs10150332	0.00200143	0.000618019	0.00120306		-0.00160739	0.00134192	0.23106
	I(Age-8)^2:rs10150332	-6.00323e-05	0.000625354	0.923523		-5.14023e-05	0.00178626	0.977044
	I(Age-8)^3:rs10150332	-0.000159367	0.000270694	0.556043		4.71484e-05	0.000904631	0.958437
	I(Age-8)^3:k2:rs10150332	-0.000171991	0.000622568	0.78235		-0.000287884	0.00179386	0.872509
	I(Age-8)^3:k3:rs10150332	0.00189887	0.00139534	0.173567		0.000451807	0.00222529	0.83912
	I(Age-8)^3:k1:rs10150332	0.0138822	0.0332667	0.676462		-0.0278509	0.104136	0.789139
MAP2K5, LBXCOR1	rs2241423	0.00387601	0.00345688	0.26225	0.0757474	0.00651429	0.00757005	0.389764	0.711265	0.2113	1
	I(Age-8):rs2241423	0.00162855	0.000608264	0.00742416		0.00195362	0.00128843	0.129531
	I(Age-8)^2:rs2241423	-0.000643013	0.000614238	0.295179		0.00139494	0.00173828	0.422326
	I(Age-8)^3:rs2241423	-0.000522679	0.00026637	0.0497452		0.000507769	0.000885107	0.566218
	I(Age-8)^3:k2:rs2241423	0.000498286	0.000612966	0.416277		-0.00134296	0.00174498	0.441578
	I(Age-8)^3:k3:rs2241423	0.000968387	0.00138336	0.483917		0.00153061	0.00213785	0.474063
	I(Age-8)^3:k1:rs2241423	-0.0494708	0.0314235	0.115422		0.0108584	0.103372	0.916348
GPRC5B, IQCK	rs12444979	0.00772811	0.00406092	0.0571059	0.0668366	0.0109212	0.00983147	0.266986	0.508241	0.1489	1
	I(Age-8):rs12444979	0.00103533	0.000716032	0.148209		0.00105688	0.00165059	0.522014
	I(Age-8)^2:rs12444979	0.000867331	0.00072547	0.231884		-0.00294866	0.00218772	0.177797
	I(Age-8)^3:rs12444979	0.000313766	0.000313913	0.317545		-0.00155664	0.00110855	0.160337
	I(Age-8)^3:k2:rs12444979	-0.000887282	0.000721655	0.21889		0.0025429	0.00219591	0.246931
	I(Age-8)^3:k3:rs12444979	0.000919596	0.00162532	0.571539		-0.00116563	0.00271714	0.667953
	I(Age-8)^3:k1:rs12444979	0.0151235	0.0386094	0.69528		-0.0913825	0.127342	0.473038
SH2B1, ATXN2L, TUFM, ATP2A1	rs7359397	0.00317997	0.00285374	0.26521	0.231398	0.0126354	0.00694874	0.0693998	0.662907	0.441	1
	I(Age-8):rs7359397	0.00107843	0.000504568	0.0325786		0.00044907	0.00118163	0.703936
	I(Age-8)^2:rs7359397	-0.00054914	0.000507049	0.278811		-0.00123559	0.00155125	0.425786
	I(Age-8)^3:rs7359397	-0.000317979	0.000219522	0.147486		-0.000453247	0.000782766	0.562602
	I(Age-8)^3:k2:rs7359397	0.000522696	0.000505558	0.301192		0.00105026	0.00155738	0.500113
	I(Age-8)^3:k3:rs7359397	-0.00074896	0.00113964	0.511066		-0.00148888	0.00194798	0.444726
	I(Age-8)^3:k1:rs7359397	-0.0320349	0.0266322	0.229039		0.00435728	0.0906678	0.961673
FTO	rs9939609	0.0105852	0.0029318	0.000309351	8.36609e-12	0.0309988	0.00688104	7.6782e-06	0.000142695	4e-14	1.36e-12
	I(Age-8):rs9939609	0.00408858	0.000518092	3.08231e-15		0.00471102	0.00117578	6.27551e-05
	I(Age-8)^2:rs9939609	0.000948409	0.00052437	0.0705131		-0.00309083	0.00156257	0.0479969
	I(Age-8)^3:rs9939609	0.000167445	0.000228144	0.462988		-0.00168039	0.000790238	0.0335319
	I(Age-8)^3:k2:rs9939609	-0.00128236	0.000522007	0.0140317		0.00273273	0.00157011	0.0818573
	I(Age-8)^3:k3:rs9939609	0.00438146	0.00116619	0.000172239		-0.00175679	0.0019616	0.37053
	I(Age-8)^3:k1:rs9939609	-0.0113636	0.0278068	0.68279		-0.137761	0.0912266	0.131103
MC4R	rs12970134	0.0106624	0.00318728	0.000829489	0.000154973	0.00308344	0.0078496	0.694566	0.792657	0.0012	0.0393
	I(Age-8):rs12970134	0.0027252	0.000564421	1.3836e-06		-6.17579e-05	0.00133016	0.962971
	I(Age-8)^2:rs12970134	0.000723199	0.000569771	0.204351		0.00114845	0.00174929	0.511528
	I(Age-8)^3:rs12970134	0.000149575	0.0002469	0.544643		0.000815112	0.000884965	0.357074
	I(Age-8)^3:k2:rs12970134	-0.000885541	0.000567611	0.118742		-0.00116726	0.00175826	0.506812
	I(Age-8)^3:k3:rs12970134	0.00260165	0.00127445	0.0412199		0.000414384	0.00219558	0.85031
	I(Age-8)^3:k1:rs12970134	0.00114139	0.0292498	0.968873		0.128856	0.102816	0.210185
KCTD15	rs29941	0.00435233	0.00302748	0.150623	0.630927	-0.000953757	0.00707953	0.892869	0.263301	0.4643	1
	I(Age-8):rs29941	0.000542349	0.000539402	0.314682		-0.00248301	0.00120055	0.0386868
	I(Age-8)^2:rs29941	0.00036535	0.000542977	0.501038		-0.00148215	0.00160398	0.355521
	I(Age-8)^3:rs29941	0.000192289	0.00023533	0.413874		-0.00047141	0.000806249	0.558787
	I(Age-8)^3:k2:rs29941	-0.000441939	0.000542107	0.41495		0.00171022	0.0016079	0.287562
	I(Age-8)^3:k3:rs29941	0.000349268	0.00123222	0.776838		-0.00300392	0.00201191	0.135502
	I(Age-8)^3:k1:rs29941	-0.000589738	0.0283045	0.983377		-0.0487016	0.0913058	0.593795
TMEM160, ZC3H4	rs3810291	0.000729576	0.00341571	0.830874	0.235339	0.00420942	0.00838316	0.615722	0.982712	0.5699	1
	I(Age-8):rs3810291	0.00149731	0.000604196	0.0132108		0.00114012	0.0014184	0.421557
	I(Age-8)^2:rs3810291	0.000100974	0.000608051	0.868109		-0.00106938	0.00188895	0.571344
	I(Age-8)^3:rs3810291	-0.000181279	0.000263252	0.491072		-0.000651961	0.000951514	0.493271
	I(Age-8)^3:k2:rs3810291	-1.86568e-06	0.000606307	0.997545		0.000873758	0.00189492	0.644749
	I(Age-8)^3:k3:rs3810291	0.000747568	0.00137587	0.586898		0.000276938	0.0023557	0.906422
	I(Age-8)^3:k1:rs3810291	-0.0319257	0.0320187	0.318727		-0.0437699	0.106948	0.68237
QPCTL, GIPR	rs2287019	0.00324008	0.00364033	0.373492	0.909593	0.00334007	0.0088194	0.705002	0.543202	0.8424	1
	I(Age-8):rs2287019	0.000207029	0.000641374	0.746857		0.000599383	0.00149198	0.6879
	I(Age-8)^2:rs2287019	0.000315477	0.000647312	0.626004		-0.000252886	0.0019905	0.89891
	I(Age-8)^3:rs2287019	0.000161308	0.000279658	0.564075		-0.000415583	0.0010152	0.682298
	I(Age-8)^3:k2:rs2287019	-0.000385802	0.00064399	0.549124		0.000643962	0.00200439	0.748019
	I(Age-8)^3:k3:rs2287019	0.000691426	0.0014408	0.631308		-0.00130894	0.00248289	0.598097
	I(Age-8)^3:k1:rs2287019	0.0296974	0.0327489	0.364509		-0.0765302	0.117607	0.515262
GNPDA2	rs10938397	0.00759516	0.00289327	0.00869484	0.0244242	0.00745613	0.00676137	0.270481	0.0505735	0.0095	0.3042
	I(Age-8):rs10938397	0.000795358	0.000511822	0.120201		0.00336309	0.00114916	0.00344774
	I(Age-8)^2:rs10938397	0.000230335	0.000515498	0.655008		0.00306819	0.00151125	0.0424026
	I(Age-8)^3:rs10938397	0.000202203	0.000222825	0.364175		0.00106739	0.000763662	0.162276
	I(Age-8)^3:k2:rs10938397	-0.000384677	0.000513985	0.454212		-0.00326997	0.00151877	0.0313786
	I(Age-8)^3:k3:rs10938397	5.45996e-06	0.0011613	0.996249		0.00574486	0.00190059	0.00252239
	I(Age-8)^3:k1:rs10938397	0.057923	0.0261931	0.0270168		0.0407607	0.0897147	0.649612
LRP1B	rs2890652	-0.00391856	0.00376487	0.298021	0.262761	0.00209261	0.00928444	0.821737	0.29607	0.2765	1
	I(Age-8):rs2890652	0.00100524	0.000664753	0.130493		0.0028409	0.00156794	0.0700854
	I(Age-8)^2:rs2890652	0.00136386	0.000669412	0.0416193		0.000706579	0.00208151	0.734285
	I(Age-8)^3:rs2890652	0.000398664	0.000288919	0.167644		-0.000203109	0.00104801	0.846339
	I(Age-8)^3:k2:rs2890652	-0.00116122	0.000665698	0.0811045		-0.000816725	0.00208588	0.695413
	I(Age-8)^3:k3:rs2890652	0.00229125	0.00149647	0.125755		0.0031101	0.00259262	0.230371
	I(Age-8)^3:k1:rs2890652	-0.0128884	0.0340529	0.705074		-0.164002	0.116245	0.158375
